# Supplementary material for: Using decision fusion methods to improve outbreak detection in disease surveillance
Source: BMC Med Inform Decis Mak. 2019 Mar 5;19:38. doi: 10.1186/s12911-019-0774-3 (PMC6402142; doi:10.1186/s12911-019-0774-3)
Supplement: Supplementary file 1 — Table S1. An example of 25 years of dataset (training dataset the first 5 years + evaluation dataset the next 20 years) used in this study to evaluate outbreak detection algorithm and decision fusion methods (Baseline = 3 cases by days in average, Total number of outbreak cases injected =50 cases). The baseline (Column A) level of disease surveillance corresponding to an average of 3 cases declared by days in the system and the complete outbreak signal corresponding to a total of 50 cases according a shape of Norovirus outbreak injected (Column B) several time in the baseline. Column C represents the first day of the outbreak (1 = Start of the outbreak) and Column D all days considered as epidemic (=1). (XLSX 195 kb) [file 12911_2019_774_MOESM1_ESM.xlsx]

## Sheet: Evaluation
baseline	injected baseline	Date of outbreak onset	Outbreak days
2	2	0	0	Training
0	0	0	0
5	5	0	0
5	5	0	0
4	4	0	0
4	4	0	0
2	2	0	0
4	4	0	0
6	6	0	0
3	3	0	0
3	3	0	0
4	4	0	0
4	4	0	0
4	4	0	0
5	5	0	0
3	3	0	0
2	2	0	0
0	0	0	0
2	2	0	0
1	1	0	0
2	2	0	0
3	3	0	0
5	5	0	0
4	4	0	0
2	2	0	0
2	2	0	0
6	6	0	0
4	4	0	0
3	3	0	0
1	1	0	0
3	3	0	0
4	4	0	0
0	0	0	0
3	3	0	0
5	5	0	0
4	4	0	0
5	5	0	0
3	3	0	0
3	3	0	0
0	0	0	0
0	0	0	0
2	2	0	0
4	4	0	0
1	1	0	0
4	4	0	0
3	3	0	0
1	1	0	0
0	0	0	0
2	2	0	0
3	3	0	0
2	2	0	0
4	4	0	0
1	1	0	0
8	8	0	0
3	3	0	0
3	3	0	0
3	3	0	0
3	3	0	0
2	2	0	0
3	3	0	0
4	4	0	0
2	2	0	0
3	3	0	0
7	7	0	0
3	3	0	0
2	2	0	0
4	4	0	0
3	3	0	0
5	5	0	0
4	4	0	0
4	5	1	1
5	6	0	1
5	7	0	1
2	5	0	1
3	11	0	1
5	27	0	1
2	12	0	1
3	4	0	1
2	2	0	1
3	4	0	1
5	5	0	1
1	2	0	1
5	5	0	0
1	1	0	0
2	2	0	0
2	2	0	0
2	2	0	0
3	3	0	0
4	4	0	0
4	4	0	0
3	3	0	0
2	2	0	0
2	2	0	0
4	4	0	0
3	3	0	0
1	1	0	0
2	2	0	0
4	4	0	0
3	3	0	0
0	0	0	0
1	1	0	0
2	2	0	0
3	3	0	0
5	5	0	0
4	4	0	0
3	3	0	0
2	2	0	0
1	1	0	0
1	1	0	0
2	2	0	0
2	2	0	0
2	2	0	0
2	2	0	0
4	4	0	0
2	2	0	0
4	4	0	0
6	6	0	0
3	3	0	0
3	3	0	0
5	5	0	0
4	4	0	0
3	3	0	0
2	2	0	0
2	2	0	0
2	2	0	0
4	4	0	0
0	0	0	0
4	4	0	0
2	2	0	0
3	3	0	0
6	6	0	0
3	3	0	0
4	4	0	0
3	3	0	0
2	2	0	0
2	2	0	0
2	2	0	0
3	3	0	0
5	5	0	0
2	2	0	0
3	3	0	0
7	7	0	0
7	7	0	0
3	3	0	0
5	5	0	0
6	6	0	0
4	4	0	0
4	4	0	0
1	1	0	0
2	2	0	0
6	6	0	0
2	2	0	0
2	2	0	0
3	3	0	0
4	4	0	0
4	4	0	0
2	2	0	0
0	0	0	0
1	1	0	0
1	1	0	0
5	5	0	0
3	3	0	0
2	2	0	0
1	1	0	0
3	3	0	0
6	6	0	0
3	3	0	0
3	3	0	0
3	3	0	0
1	1	0	0
3	3	0	0
1	1	0	0
2	2	0	0
2	2	0	0
1	1	0	0
4	4	0	0
1	1	0	0
4	4	0	0
4	4	0	0
2	2	0	0
3	3	0	0
4	4	0	0
4	4	0	0
3	3	0	0
3	3	0	0
3	3	0	0
3	3	0	0
2	2	0	0
2	2	0	0
1	1	0	0
3	3	0	0
5	5	0	0
4	4	0	0
3	3	0	0
3	3	0	0
6	6	0	0
4	4	0	0
3	3	0	0
0	0	0	0
5	5	0	0
3	3	0	0
2	2	0	0
6	6	0	0
3	3	0	0
2	2	0	0
6	6	0	0
3	3	0	0
1	1	0	0
2	2	0	0
5	5	0	0
3	3	0	0
5	5	0	0
4	4	0	0
4	4	0	0
4	4	0	0
4	4	0	0
1	1	0	0
2	2	0	0
2	2	0	0
3	3	0	0
1	1	0	0
1	1	0	0
3	3	0	0
2	2	0	0
4	4	0	0
4	4	0	0
4	4	0	0
3	3	0	0
5	5	0	0
4	4	0	0
5	5	0	0
5	5	0	0
4	4	0	0
1	1	0	0
3	3	0	0
3	3	0	0
0	0	0	0
5	5	0	0
5	5	0	0
2	2	0	0
6	6	0	0
0	0	0	0
1	1	0	0
3	3	0	0
6	6	0	0
1	1	0	0
4	4	0	0
1	1	0	0
3	3	0	0
3	3	0	0
4	4	0	0
2	2	0	0
3	3	0	0
2	2	0	0
3	3	0	0
4	4	0	0
2	2	0	0
1	1	0	0
1	1	0	0
4	4	0	0
2	2	0	0
2	2	0	0
3	3	0	0
3	3	0	0
4	4	0	0
3	3	0	0
6	6	0	0
3	3	0	0
3	3	0	0
4	4	0	0
4	4	0	0
1	1	0	0
0	0	0	0
3	3	0	0
3	3	0	0
4	4	0	0
2	2	0	0
2	2	0	0
4	4	0	0
4	4	0	0
3	3	0	0
5	5	0	0
3	3	0	0
2	2	0	0
3	3	0	0
1	1	0	0
3	3	0	0
1	1	0	0
4	4	0	0
4	4	0	0
3	3	0	0
4	4	0	0
1	1	0	0
0	0	0	0
5	5	0	0
2	2	0	0
4	4	0	0
0	0	0	0
0	0	0	0
3	3	0	0
5	5	0	0
4	4	0	0
2	2	0	0
4	4	0	0
2	2	0	0
2	2	0	0
3	3	0	0
5	5	0	0
4	4	0	0
4	4	0	0
2	2	0	0
3	3	0	0
2	2	0	0
3	3	0	0
4	4	0	0
4	4	0	0
5	5	0	0
3	3	0	0
2	2	0	0
3	3	0	0
3	3	0	0
4	4	0	0
4	4	0	0
1	1	0	0
5	5	0	0
3	3	0	0
3	3	0	0
3	3	0	0
3	3	0	0
5	5	0	0
6	6	0	0
1	1	0	0
5	5	0	0
3	3	0	0
4	4	0	0
2	2	0	0
4	4	0	0
2	2	0	0
3	3	0	0
2	2	1	1
5	6	0	1
4	7	0	1
4	5	0	1
3	13	0	1
3	20	0	1
4	16	0	1
4	8	0	1
5	6	0	1
2	3	0	1
1	1	0	1
2	2	0	1
3	3	0	0
1	1	0	0
3	3	0	0
3	3	0	0
6	6	0	0
3	3	0	0
2	2	0	0
3	3	0	0
3	3	0	0
2	2	0	0
2	2	0	0
4	4	0	0
5	5	0	0
1	1	0	0
1	1	0	0
3	3	0	0
4	4	0	0
2	2	0	0
3	3	0	0
4	4	0	0
4	4	0	0
4	4	0	0
2	2	0	0
3	3	0	0
5	5	0	0
4	4	0	0
0	0	0	0
3	3	0	0
0	0	0	0
2	2	0	0
0	0	0	0
1	1	0	0
2	2	0	0
1	1	0	0
3	3	0	0
4	4	0	0
2	2	0	0
5	5	0	0
2	2	0	0
4	4	0	0
4	4	0	0
1	1	0	0
3	3	0	0
2	2	0	0
2	2	0	0
3	3	0	0
1	1	0	0
2	2	0	0
5	5	0	0
3	3	0	0
6	6	0	0
4	4	0	0
3	3	0	0
3	3	0	0
6	6	0	0
5	5	0	0
3	3	0	0
2	2	0	0
3	3	0	0
4	4	0	0
3	3	0	0
3	3	0	0
7	7	0	0
5	5	0	0
5	5	0	0
4	4	0	0
2	2	0	0
2	2	0	0
1	1	0	0
2	2	0	0
4	4	0	0
3	3	0	0
6	6	0	0
4	4	0	0
5	5	0	0
5	5	0	0
1	1	0	0
5	5	0	0
4	4	0	0
3	3	0	0
3	3	0	0
3	3	0	0
3	3	0	0
2	2	0	0
2	2	0	0
0	0	0	0
1	1	0	0
3	3	0	0
4	4	0	0
0	0	0	0
3	3	0	0
5	5	0	0
1	1	0	0
3	3	0	0
4	4	0	0
2	2	0	0
4	4	0	0
2	2	0	0
2	2	0	0
3	3	0	0
4	4	0	0
1	1	0	0
3	3	0	0
1	1	0	0
5	5	0	0
3	3	0	0
3	3	0	0
4	4	0	0
2	2	0	0
5	6	1	1
2	3	0	1
3	4	0	1
7	8	0	1
1	4	0	1
5	28	0	1
4	16	0	1
3	8	0	1
4	5	0	1
2	2	0	1
5	6	0	1
1	2	0	1
2	2	0	0
4	4	0	0
1	1	0	0
3	3	0	0
4	4	0	0
1	1	0	0
2	2	0	0
2	2	0	0
5	5	0	0
4	4	0	0
1	1	0	0
4	4	0	0
3	3	0	0
2	2	0	0
1	1	0	0
3	3	0	0
1	1	0	0
3	3	0	0
5	5	0	0
3	3	0	0
2	2	0	0
3	3	0	0
2	2	0	0
6	6	0	0
4	4	0	0
5	5	0	0
3	3	0	0
3	3	0	0
0	0	0	0
1	1	0	0
3	3	0	0
3	3	0	0
2	2	0	0
3	3	0	0
3	3	0	0
3	3	0	0
5	5	0	0
3	3	0	0
3	3	0	0
5	5	0	0
2	2	0	0
3	3	0	0
2	2	0	0
0	0	0	0
3	3	0	0
1	1	0	0
4	4	0	0
1	1	0	0
0	0	0	0
4	4	0	0
2	2	0	0
6	6	0	0
4	4	0	0
2	2	0	0
1	1	0	0
1	1	0	0
3	3	0	0
1	1	0	0
3	3	0	0
6	6	0	0
2	2	0	0
4	4	0	0
4	4	0	0
4	4	0	0
1	1	0	0
0	0	0	0
4	4	0	0
3	3	0	0
4	4	0	0
3	3	0	0
2	2	0	0
5	5	0	0
3	3	0	0
2	2	0	0
3	3	0	0
5	5	0	0
3	3	0	0
2	2	0	0
2	2	0	0
5	5	0	0
2	2	0	0
3	3	0	0
2	2	0	0
3	3	0	0
3	3	0	0
3	3	0	0
4	4	0	0
3	3	0	0
3	3	0	0
4	4	0	0
5	5	0	0
5	5	0	0
2	2	0	0
3	3	0	0
2	2	0	0
1	1	0	0
3	3	0	0
3	3	0	0
2	2	0	0
3	3	0	0
4	4	0	0
4	4	0	0
5	5	0	0
1	1	0	0
2	2	0	0
0	0	0	0
6	6	0	0
4	4	0	0
5	5	0	0
1	1	0	0
5	5	0	0
3	3	0	0
2	2	0	0
5	5	0	0
1	1	0	0
5	5	0	0
4	4	0	0
5	5	0	0
1	1	0	0
2	2	0	0
5	5	0	0
2	2	0	0
3	3	0	0
4	4	0	0
3	3	0	0
3	3	0	0
6	6	0	0
4	4	0	0
4	4	0	0
3	3	0	0
4	4	0	0
3	3	0	0
4	4	0	0
7	7	0	0
2	2	0	0
3	3	0	0
3	3	0	0
4	4	0	0
6	6	0	0
2	2	0	0
3	3	0	0
3	3	0	0
3	3	0	0
5	5	0	0
1	1	0	0
3	3	0	0
0	0	0	0
3	3	0	0
2	2	0	0
2	2	0	0
4	4	0	0
2	2	0	0
2	2	0	0
5	5	0	0
3	3	0	0
2	2	0	0
2	2	0	0
3	3	0	0
3	3	0	0
3	3	0	0
6	6	0	0
6	6	0	0
5	5	0	0
2	2	0	0
2	2	0	0
2	2	0	0
6	6	0	0
3	3	0	0
4	4	0	0
2	2	0	0
4	4	0	0
4	4	0	0
4	4	0	0
0	0	0	0
2	2	0	0
3	3	0	0
4	4	0	0
5	5	0	0
3	3	0	0
5	5	0	0
1	1	0	0
5	5	0	0
2	2	0	0
3	3	0	0
4	4	0	0
0	0	0	0
6	6	0	0
2	2	0	0
3	3	0	0
2	2	0	0
5	5	0	0
4	4	0	0
0	0	0	0
3	3	0	0
3	3	0	0
4	4	0	0
4	4	0	0
2	2	0	0
2	2	0	0
2	2	0	0
0	0	0	0
5	5	0	0
2	2	0	0
2	2	0	0
3	3	0	0
1	1	0	0
3	3	0	0
4	4	0	0
3	3	0	0
1	1	0	0
5	5	0	0
3	3	0	0
2	2	0	0
2	2	0	0
4	4	0	0
0	0	0	0
6	6	0	0
5	5	0	0
6	6	0	0
5	5	0	0
2	2	0	0
1	1	0	0
4	4	0	0
2	2	0	0
2	2	0	0
1	1	0	0
1	1	0	0
0	0	0	0
2	2	0	0
1	1	0	0
2	2	0	0
4	4	0	0
1	1	0	0
3	3	0	0
4	4	0	0
2	2	0	0
4	4	0	0
4	4	0	0
6	6	0	0
1	1	0	0
2	2	0	0
0	0	1	1
3	3	0	1
4	6	0	1
2	2	0	1
2	9	0	1
4	29	0	1
3	13	0	1
4	9	0	1
2	3	0	1
7	7	0	1
5	5	0	1
2	2	0	1
3	3	0	0
2	2	0	0
3	3	0	0
4	4	0	0
3	3	0	0
1	1	0	0
2	2	0	0
2	2	0	0
6	6	0	0
2	2	0	0
7	7	0	0
2	2	0	0
1	1	0	0
4	4	0	0
5	5	0	0
3	3	0	0
6	6	0	0
1	1	0	0
3	3	0	0
1	1	0	0
3	3	0	0
6	6	0	0
4	4	0	0
3	3	0	0
3	3	0	0
4	4	0	0
3	3	0	0
1	1	0	0
3	3	0	0
3	3	0	0
3	3	0	0
1	1	0	0
4	4	0	0
2	2	0	0
1	1	0	0
1	1	0	0
2	2	1	1
3	3	0	1
3	4	0	1
5	5	0	1
3	14	0	1
2	23	0	1
2	9	0	1
2	3	0	1
3	5	0	1
4	10	0	1
1	2	0	1
4	4	0	1
5	5	0	0
3	3	0	0
4	4	0	0
1	1	0	0
0	0	0	0
2	2	0	0
1	1	0	0
4	4	0	0
2	2	0	0
4	4	0	0
6	6	0	0
2	2	0	0
3	3	0	0
2	2	0	0
2	2	0	0
2	2	0	0
2	2	0	0
1	1	0	0
3	3	0	0
4	4	0	0
4	4	0	0
3	3	0	0
5	5	0	0
3	3	0	0
2	2	0	0
2	2	0	0
5	5	0	0
3	3	0	0
2	2	0	0
3	3	0	0
5	5	0	0
0	0	0	0
1	1	0	0
3	3	0	0
3	3	0	0
4	4	0	0
3	3	0	0
2	2	0	0
4	4	0	0
2	2	0	0
3	3	0	0
5	5	0	0
3	3	0	0
3	3	0	0
4	4	0	0
4	4	0	0
5	5	0	0
6	6	0	0
4	4	0	0
3	3	0	0
4	4	0	0
1	1	0	0
2	2	1	1
3	3	0	1
2	3	0	1
4	5	0	1
5	13	0	1
2	23	0	1
2	12	0	1
0	4	0	1
4	5	0	1
5	9	0	1
3	3	0	1
2	2	0	1
3	3	0	0
2	2	0	0
3	3	0	0
4	4	0	0
2	2	0	0
4	4	0	0
4	4	0	0
4	4	0	0
4	4	0	0
1	1	0	0
5	5	0	0
3	3	0	0
1	1	0	0
3	3	0	0
4	4	0	0
5	5	0	0
4	4	0	0
4	4	0	0
1	1	0	0
2	2	0	0
5	5	0	0
1	1	0	0
1	1	0	0
3	3	0	0
2	2	0	0
2	2	0	0
3	3	0	0
4	4	0	0
3	3	0	0
5	5	0	0
4	4	0	0
4	4	0	0
2	2	0	0
1	1	0	0
0	0	0	0
3	3	0	0
3	3	0	0
2	2	0	0
4	4	0	0
4	4	0	0
2	2	0	0
4	4	0	0
5	5	0	0
3	3	0	0
5	5	0	0
4	4	0	0
6	6	0	0
5	5	0	0
2	2	0	0
3	3	0	0
4	4	0	0
3	3	0	0
3	3	0	0
4	4	0	0
2	2	0	0
1	1	0	0
1	1	0	0
2	2	0	0
4	4	0	0
5	5	0	0
2	2	0	0
4	4	0	0
2	2	0	0
3	3	0	0
2	2	0	0
4	4	0	0
2	2	0	0
2	2	0	0
1	1	0	0
5	5	0	0
2	2	0	0
2	2	0	0
4	4	0	0
3	3	0	0
5	5	0	0
5	5	0	0
3	3	0	0
5	5	0	0
4	4	0	0
3	3	0	0
4	4	0	0
2	2	0	0
5	5	0	0
4	4	0	0
3	3	0	0
3	3	0	0
4	4	0	0
5	5	0	0
3	3	0	0
3	3	0	0
6	6	0	0
3	3	0	0
4	4	0	0
1	1	0	0
3	3	1	1
4	6	0	1
3	5	0	1
5	7	0	1
1	12	0	1
3	27	0	1
4	9	0	1
4	5	0	1
5	6	0	1
1	2	0	1
5	5	0	1
1	2	0	1
5	5	0	0
2	2	0	0
4	4	0	0
4	4	0	0
2	2	0	0
2	2	0	0
3	3	0	0
4	4	0	0
3	3	0	0
4	4	0	0
5	5	0	0
2	2	0	0
2	2	0	0
1	1	0	0
4	4	0	0
4	4	0	0
1	1	0	0
3	3	0	0
5	5	0	0
4	4	0	0
2	2	0	0
4	4	0	0
4	4	0	0
7	7	0	0
4	4	0	0
1	1	0	0
2	2	0	0
0	0	0	0
3	3	0	0
4	4	0	0
3	3	0	0
1	1	0	0
2	2	0	0
2	2	0	0
4	4	0	0
2	2	0	0
1	1	0	0
5	5	0	0
1	1	0	0
4	4	0	0
3	3	0	0
1	1	0	0
2	2	0	0
2	2	0	0
3	3	0	0
3	3	0	0
2	2	0	0
3	3	0	0
5	5	0	0
5	5	0	0
3	3	0	0
3	3	0	0
4	4	0	0
2	2	0	0
4	4	0	0
1	1	0	0
1	1	0	0
3	3	0	0
1	1	0	0
2	2	0	0
3	3	0	0
2	2	0	0
4	4	0	0
4	4	0	0
3	3	0	0
1	1	0	0
3	3	0	0
5	5	0	0
1	1	0	0
0	0	0	0
5	5	0	0
5	5	0	0
1	1	0	0
2	2	0	0
3	3	0	0
5	5	0	0
6	6	0	0
5	5	0	0
6	6	0	0
4	4	0	0
3	3	0	0
2	2	0	0
3	3	0	0
1	1	0	0
2	2	0	0
2	2	0	0
2	2	0	0
3	3	0	0
3	3	0	0
3	3	0	0
3	3	0	0
5	5	0	0
3	3	0	0
2	2	0	0
3	3	0	0
4	4	0	0
4	4	0	0
3	3	0	0
3	3	0	0
3	3	0	0
3	3	0	0
2	2	0	0
0	0	0	0
5	5	0	0
2	2	0	0
3	3	0	0
5	5	0	0
2	2	0	0
1	1	0	0
3	3	0	0
6	6	0	0
6	6	0	0
3	3	0	0
3	3	0	0
3	3	0	0
3	3	0	0
3	3	0	0
2	2	0	0
2	2	0	0
2	2	0	0
5	5	0	0
4	4	0	0
2	2	0	0
1	1	0	0
2	2	0	0
3	3	0	0
2	2	0	0
3	3	0	0
5	5	0	0
1	1	0	0
5	5	0	0
4	4	0	0
3	3	0	0
4	4	0	0
4	4	0	0
3	3	0	0
3	3	0	0
3	3	0	0
4	4	0	0
3	3	0	0
2	2	0	0
4	4	0	0
3	3	0	0
2	2	0	0
4	4	0	0
3	3	0	0
1	1	0	0
0	0	0	0
3	3	0	0
5	5	0	0
4	4	0	0
3	3	0	0
4	4	0	0
2	2	0	0
6	6	0	0
5	5	0	0
3	3	0	0
3	3	0	0
1	1	0	0
1	1	0	0
5	5	0	0
4	4	0	0
2	2	0	0
3	3	0	0
3	3	0	0
5	5	0	0
2	2	0	0
2	2	0	0
3	3	0	0
4	4	0	0
3	3	0	0
3	3	0	0
2	2	0	0
3	3	0	0
0	0	0	0
4	4	0	0
1	1	0	0
3	3	0	0
2	2	0	0
4	4	0	0
3	3	0	0
0	0	0	0
2	2	0	0
4	4	0	0
2	2	0	0
4	4	0	0
2	2	0	0
2	2	0	0
3	3	0	0
3	3	0	0
1	1	0	0
5	5	0	0
3	3	0	0
5	5	0	0
1	1	0	0
5	5	0	0
2	2	0	0
4	4	0	0
4	4	0	0
3	3	0	0
5	5	0	0
5	5	0	0
2	2	0	0
3	3	0	0
6	6	0	0
1	1	0	0
3	3	0	0
3	3	0	0
1	1	0	0
3	3	0	0
2	2	0	0
4	4	0	0
1	1	0	0
0	0	0	0
3	3	0	0
4	4	0	0
1	1	0	0
2	2	0	0
2	2	0	0
4	4	0	0
3	3	0	0
4	4	0	0
4	4	0	0
3	3	0	0
1	1	0	0
4	4	0	0
1	1	0	0
2	2	0	0
2	2	0	0
2	2	0	0
2	2	0	0
4	4	0	0
4	4	0	0
1	1	0	0
0	0	0	0
1	1	0	0
2	2	0	0
6	6	0	0
4	4	0	0
1	1	0	0
5	5	0	0
2	2	0	0
3	3	0	0
1	1	0	0
2	2	0	0
6	6	0	0
5	5	0	0
4	4	0	0
6	6	0	0
3	3	0	0
4	4	0	0
4	4	0	0
3	3	0	0
6	6	0	0
5	5	0	0
1	1	0	0
3	3	0	0
1	1	0	0
1	1	0	0
3	3	0	0
2	2	0	0
4	4	0	0
4	4	0	0
4	4	0	0
3	3	0	0
0	0	0	0
3	3	0	0
4	4	0	0
1	1	0	0
3	3	0	0
3	3	0	0
4	4	0	0
4	4	0	0
5	5	0	0
3	3	0	0
2	2	0	0
2	2	0	0
2	2	0	0
4	4	0	0
3	3	0	0
2	2	0	0
2	2	0	0
2	2	0	0
5	5	0	0
6	6	0	0
2	2	0	0
3	3	0	0
2	2	0	0
4	4	0	0
2	2	0	0
1	1	0	0
4	4	0	0
2	2	0	0
2	2	0	0
4	4	0	0
5	5	0	0
2	4	1	1
2	3	0	1
2	4	0	1
0	1	0	1
2	9	0	1
4	24	0	1
4	15	0	1
5	8	0	1
1	1	0	1
2	5	0	1
3	3	0	1
5	5	0	1
2	2	0	0
3	3	0	0
2	2	0	0
3	3	0	0
6	6	0	0
2	2	0	0
2	2	0	0
1	1	0	0
2	2	0	0
4	4	0	0
5	5	0	0
1	1	0	0
3	3	0	0
2	2	0	0
3	3	0	0
2	2	0	0
2	2	0	0
3	3	0	0
2	2	0	0
2	2	0	0
3	3	0	0
2	2	0	0
2	2	0	0
4	4	0	0
3	3	0	0
0	0	0	0
2	2	0	0
3	3	0	0
4	4	0	0
4	4	0	0
2	2	0	0
3	3	0	0
2	2	0	0
5	5	0	0
5	5	0	0
4	4	0	0
6	6	0	0
4	4	0	0
4	4	0	0
1	1	0	0
2	2	0	0
3	3	0	0
1	1	0	0
4	4	0	0
3	3	0	0
1	1	0	0
0	0	0	0
3	3	0	0
4	4	0	0
5	5	0	0
3	3	0	0
5	5	0	0
3	3	0	0
5	5	0	0
1	1	0	0
3	3	0	0
2	2	0	0
5	5	0	0
4	4	0	0
5	5	0	0
3	3	0	0
3	3	0	0
3	3	0	0
1	1	0	0
4	4	0	0
8	8	0	0
5	5	0	0
5	5	0	0
1	1	0	0
4	4	0	0
6	6	0	0
1	1	0	0
1	1	0	0
1	1	0	0
1	1	0	0
3	3	0	0
1	1	0	0
3	3	0	0
6	6	0	0
2	2	0	0
2	2	0	0
2	2	0	0
5	5	0	0
2	2	0	0
6	6	1	1
4	4	0	1
3	3	0	1
4	6	0	1
3	14	0	1
1	25	0	1
3	10	0	1
5	7	0	1
3	4	0	1
6	9	0	1
3	3	0	1
5	5	0	1
3	3	0	0
5	5	0	0
5	5	0	0
4	4	0	0
1	1	0	0
2	2	0	0
1	1	0	0
4	4	0	0
6	6	0	0
3	3	0	0
4	4	0	0
3	3	0	0
3	3	0	0
2	2	0	0
1	1	0	0
2	2	0	0
4	4	0	0
1	1	0	0
1	1	0	0
3	3	0	0
1	1	0	0
3	3	0	0
5	5	0	0
2	2	0	0
3	3	0	0
4	4	0	0
4	4	0	0
2	2	0	0
1	1	0	0
2	2	0	0
1	1	0	0
2	2	0	0
3	3	0	0
4	4	0	0
3	3	0	0
5	5	0	0
2	2	0	0
3	3	0	0
3	3	0	0
3	3	0	0
5	5	1	1
4	5	0	1
2	2	0	1
7	7	0	1
1	11	0	1
2	24	0	1
3	11	0	1
4	7	0	1
2	4	0	1
3	7	0	1
7	7	0	1
5	5	0	1
4	4	0	0
3	3	0	0
2	2	0	0
5	5	0	0
4	4	0	0
3	3	0	0
2	2	0	0
1	1	0	0
3	3	0	0
1	1	0	0
3	3	0	0
1	1	0	0
2	2	0	0
3	3	0	0
3	3	0	0
3	3	0	0
4	4	0	0
6	6	0	0
3	3	0	0
1	1	0	0
6	6	0	0
3	3	0	0
2	2	0	0
2	2	0	0
1	1	0	0
5	5	0	0
5	5	0	0
3	3	0	0
3	3	0	0
2	2	0	0
0	0	0	0
4	4	0	0
4	4	0	0
4	4	0	0
2	2	0	0
4	4	0	0
5	5	0	0
5	5	0	0
3	3	0	0
3	3	0	0
3	3	0	0
6	6	0	0
1	1	0	0
1	1	0	0
3	3	0	0
4	4	0	0
0	0	0	0
0	0	0	0
4	4	0	0
2	2	0	0
3	3	0	0
3	3	0	0
4	4	0	0
5	5	0	0
3	3	0	0
1	1	0	0
3	3	0	0
3	3	0	0
2	2	0	0
2	2	0	0
4	4	0	0
4	4	0	0
3	3	0	0
2	2	0	0
1	1	0	0
2	2	0	0
4	4	0	0
4	4	0	0
2	2	0	0
6	6	0	0
5	5	0	0
1	1	0	0
2	2	0	0
5	5	0	0
0	0	0	0
3	3	0	0
4	4	0	0
0	0	0	0
4	4	0	0
3	3	0	0
3	3	0	0
3	3	0	0
3	3	0	0
4	4	0	0
5	5	0	0
3	3	0	0
5	5	0	0
5	5	0	0
2	2	0	0
1	1	0	0
4	4	0	0
3	3	0	0
3	3	0	0
5	5	0	0
4	4	0	0
1	1	0	0
2	2	0	0
3	3	0	0
2	2	0	0
2	2	0	0
3	3	0	0
3	3	0	0
3	3	0	0
2	2	0	0
2	2	0	0
3	3	0	0
3	3	0	0
2	2	0	0
5	5	0	0
0	0	0	0
2	2	0	0
3	3	0	0
3	3	0	0
2	2	0	0
2	2	0	0
2	2	0	0
3	3	0	0
3	3	0	0
4	4	0	0
4	4	0	0
2	2	0	0
5	5	0	0
2	2	0	0
5	5	0	0
4	4	0	0
6	6	0	0
1	1	0	0
2	2	0	0
3	3	0	0
6	6	0	0
6	6	0	0
3	3	0	0
0	0	0	0
3	3	0	0
4	4	0	0
0	0	0	0
3	3	0	0
2	2	0	0
4	4	0	0
4	4	0	0
2	2	0	0
2	2	0	0
5	5	0	0
4	4	0	0
3	3	0	0
3	3	0	0
4	4	0	0
1	1	0	0
3	3	0	0
3	3	0	0
1	1	0	0
4	4	0	0
3	3	0	0
4	4	0	0
4	4	0	0
4	4	0	0
2	2	0	0
2	2	0	0
3	3	0	0
0	0	0	0
5	5	0	0
0	0	0	0
3	3	0	0
6	6	0	0
2	2	0	0
3	3	0	0
2	2	0	0
5	5	0	0
3	3	0	0
3	3	0	0
2	2	0	0
1	1	0	0
2	2	0	0
2	2	0	0
1	1	0	0
3	3	0	0
1	1	0	0
4	5	1	1
0	0	0	1
3	4	0	1
4	4	0	1
1	7	0	1
2	27	0	1
3	11	0	1
1	6	0	1
3	3	0	1
3	6	0	1
3	4	0	1
2	2	0	1
2	2	0	0
5	5	0	0
1	1	0	0
4	4	0	0
4	4	0	0
1	1	0	0
1	1	0	0
0	0	0	0
5	5	0	0
1	1	0	0
4	4	0	0
3	3	0	0
4	4	0	0
1	1	0	0
4	4	0	0
2	2	0	0
2	2	0	0
3	3	0	0
3	3	0	0
5	5	0	0
4	4	0	0
3	3	0	0
4	4	0	0
4	4	0	0
3	3	0	0
3	3	0	0
2	2	0	0
2	2	0	0
4	4	0	0
3	3	0	0
4	4	0	0
1	1	0	0
4	4	0	0
2	2	1	1
2	2	0	1
3	5	0	1
2	2	0	1
3	10	0	1
3	28	0	1
0	10	0	1
3	8	0	1
4	5	0	1
3	3	0	1
3	3	0	1
7	7	0	1
4	4	0	0
1	1	0	0
1	1	0	0
2	2	0	0
4	4	0	0
3	3	0	0
4	4	0	0
3	3	0	0
3	3	0	0
4	4	0	0
4	4	0	0
3	3	0	0
4	4	0	0
3	3	0	0
1	1	0	0
1	1	0	0
2	2	0	0
3	3	0	0
2	2	0	0
3	3	0	0
4	4	0	0
0	0	0	0
4	4	0	0
3	3	0	0
2	2	0	0
2	2	0	0
1	1	0	0
2	2	0	0
5	5	0	0
6	6	0	0
2	2	0	0
4	4	0	0
5	5	0	0
2	2	0	0
6	6	0	0
3	3	0	0
1	1	0	0
2	2	0	0
1	1	0	0
2	2	0	0
3	3	0	0
3	3	0	0
1	1	0	0
3	3	0	0
5	5	0	0
3	3	0	0
4	4	0	0
1	1	0	0
4	4	0	0
5	5	0	0
3	3	0	0
5	5	0	0
4	4	0	0
4	4	0	0
3	3	0	0
1	1	0	0
5	5	0	0
5	5	0	0
3	3	0	0
4	4	0	0
2	2	0	0
4	4	0	0
4	4	0	0
4	4	0	0
4	4	0	0
3	3	0	0
6	6	0	0
1	1	0	0
4	4	0	0
5	5	1	1
5	6	0	1
2	4	0	1
4	6	0	1
3	12	0	1
1	21	0	1
3	16	0	1
1	3	0	1
4	4	0	1
3	3	0	1
2	2	0	1
5	6	0	1
3	3	0	0
3	3	0	0
1	1	0	0
4	4	0	0
2	2	0	0
4	4	0	0
5	5	0	0
4	4	0	0
2	2	0	0
2	2	0	0
3	3	0	0
2	2	0	0
2	2	0	0
3	3	0	0
0	0	0	0
2	2	0	0
1	1	0	0
3	3	0	0
2	2	0	0
2	2	0	0
4	4	0	0
5	5	0	0
3	3	0	0
4	4	0	0
2	2	0	0
3	3	0	0
3	3	0	0
1	1	0	0
2	2	0	0
3	3	0	0
4	4	0	0
6	6	0	0
0	0	0	0
4	4	0	0
2	2	0	0
1	1	0	0
3	3	0	0
2	2	0	0
2	2	0	0
4	4	0	0
2	2	0	0
3	3	0	0
3	3	0	0
4	4	0	0
3	3	0	0
1	1	0	0
4	4	0	0
1	1	0	0
2	2	0	0
4	4	0	0
5	5	0	0
4	4	0	0
1	1	0	0
4	4	0	0
4	4	0	0
4	4	0	0
2	2	0	0
4	4	0	0
1	1	0	0
4	4	0	0
3	3	0	0
3	3	0	0
2	2	0	0
1	1	0	0
2	2	0	0
2	2	0	0
1	1	0	0
3	3	0	0
4	4	0	0
2	2	0	0
1	1	0	0
1	1	0	0
3	3	0	0
3	3	0	0
4	4	0	0
3	3	0	0
2	2	0	0
3	3	0	0
3	3	0	0
5	5	0	0
3	3	0	0
2	2	0	0
0	0	0	0
2	2	0	0
3	3	0	0
3	3	0	0
3	3	0	0
1	1	0	0
4	4	0	0
3	3	0	0
3	3	0	0
2	2	0	0
3	3	0	0
3	3	0	0
1	1	0	0
5	5	0	0
4	4	0	0
4	4	0	0
1	1	0	0
5	5	0	0
5	5	0	0
1	1	0	0
3	3	0	0
5	5	0	0
0	0	0	0
1	1	0	0
4	4	0	0
6	6	0	0
2	2	0	0
2	2	0	0
1	1	0	0
4	4	0	0	Evaluation
5	5	0	0
1	1	0	0
7	7	0	0
2	2	0	0
1	1	0	0
3	3	0	0
2	2	0	0
6	6	0	0
3	3	0	0
1	1	1	1
4	4	0	1
5	7	0	1
7	7	0	1
5	12	0	1
4	29	0	1
5	15	0	1
5	10	0	1
2	3	0	1
5	5	0	1
4	4	0	1
2	2	0	1
3	3	0	0
4	4	0	0
2	2	0	0
1	1	0	0
2	2	0	0
4	4	0	0
2	2	0	0
0	0	0	0
1	1	0	0
3	3	0	0
2	2	0	0
5	5	0	0
4	4	0	0
3	3	0	0
2	2	0	0
3	3	0	0
3	3	0	0
3	3	0	0
2	2	0	0
1	1	0	0
5	5	0	0
5	5	0	0
2	2	0	0
3	3	0	0
4	4	0	0
1	1	0	0
4	4	0	0
3	3	0	0
3	3	0	0
1	1	0	0
1	1	0	0
3	3	0	0
7	7	0	0
0	0	0	0
4	4	0	0
2	2	0	0
4	4	0	0
3	3	0	0
4	4	0	0
2	2	0	0
5	5	0	0
4	4	0	0
4	4	0	0
4	4	0	0
6	6	0	0
3	3	0	0
2	2	0	0
4	4	0	0
4	4	0	0
4	4	0	0
2	2	0	0
4	4	0	0
3	3	0	0
5	5	0	0
4	4	0	0
1	1	0	0
5	5	0	0
3	3	0	0
2	2	0	0
1	1	0	0
5	5	0	0
1	1	0	0
0	0	0	0
1	1	0	0
5	5	0	0
3	3	0	0
4	4	0	0
4	4	0	0
4	4	0	0
4	4	0	0
1	1	0	0
3	3	0	0
1	1	0	0
3	3	0	0
4	4	0	0
2	2	0	0
4	4	0	0
4	4	0	0
3	3	0	0
3	3	0	0
5	5	0	0
4	4	0	0
2	2	0	0
2	2	0	0
4	4	0	0
1	1	0	0
5	5	0	0
5	5	0	0
3	3	0	0
6	6	0	0
2	2	0	0
4	4	0	0
4	4	0	0
1	1	0	0
6	6	0	0
4	4	0	0
6	6	0	0
4	4	0	0
4	4	0	0
1	1	0	0
3	3	0	0
4	4	0	0
1	1	0	0
2	2	0	0
4	4	0	0
2	2	0	0
2	2	0	0
2	2	0	0
3	3	0	0
4	4	0	0
3	3	0	0
4	4	0	0
3	3	0	0
4	4	1	1
3	3	0	1
2	4	0	1
5	8	0	1
5	9	0	1
3	27	0	1
2	9	0	1
3	6	0	1
2	5	0	1
2	5	0	1
1	2	0	1
3	3	0	1
1	1	0	0
2	2	0	0
1	1	0	0
1	1	0	0
1	1	0	0
4	4	0	0
3	3	0	0
3	3	0	0
4	4	0	0
4	4	0	0
3	3	0	0
1	1	0	0
2	2	0	0
4	4	0	0
3	3	0	0
6	6	0	0
4	4	0	0
4	4	0	0
5	5	0	0
2	2	0	0
3	3	0	0
3	3	0	0
7	7	0	0
0	0	0	0
1	1	0	0
2	2	0	0
4	4	0	0
[truncated: 7,126 more rows]
